# Supplementary material for: Clinical Tick-Borne Encephalitis in a Roe Deer (Capreolus capreolus L.)
Source: Viruses. 2022 Jan 31;14(2):300. doi: 10.3390/v14020300 (PMC8875940; doi:10.3390/v14020300)
Supplement: Supplementary file 1 [file viruses-14-00300-s001.zip]

Archive with 3 entries (3 files):
- DaRold_SM_final/Table S1.pdf
- DaRold_SM_final/Video S1_Staggering roe deer.mp4
- DaRold_SM_final/Video S2_Lying roe deer.mp4
